# Supplementary material for: EEG assessment of artificial intelligence-generated content impact on student creative performance and neurophysiological states in product design
Source: Front Psychol. 2025 Jul 2;16:1508383. doi: 10.3389/fpsyg.2025.1508383 (PMC12268209; doi:10.3389/fpsyg.2025.1508383)
Supplement: Supplementary file 1 [file Table_1.xlsx]

## Sheet: 一定最新的ssci67
Descriptive Statistics for Creative Performance, Concentration Level, and Relaxation Level by Group
ID	Groups	Creativity	Concentration	Relaxation
1	1	112	54	46
2	1	124	50	47
3	1	107	50	45
4	1	118	53	52
5	1	113	48	48
6	1	122	55	51
7	1	109	54	50
8	1	116	52	46
9	1	111	47	44
10	1	123	49	52
11	1	105	49	46
12	1	115	52	49
13	1	114	50	47
14	1	121	55	51
15	1	104	48	50
16	1	115	53	49
17	1	108	51	48
18	1	115	49	49
19	1	120	54	48
20	1	123	50	49
21	1	107	49	51
22	1	117	53	49
23	1	113	48	50
24	1	121	55	54
25	1	109	52	47
26	1	116	51	49
27	1	111	47	51
28	1	124	55	45
29	1	108	49	48
30	1	118	52	47
31	1	114	48	49
32	1	131	52	48
33	2	105	44	47
34	2	104	48	46
35	2	104	46	44
36	2	119	51	47
37	2	99	46	50
38	2	125	50	52
39	2	104	48	46
40	2	113	49	48
41	2	105	50	46
42	2	117	53	47
43	2	104	47	46
44	2	105	49	49
45	2	106	48	50
46	2	122	52	47
47	2	101	48	47
48	2	123	51	49
49	2	104	49	48
50	2	98	47	45
51	2	105	44	46
52	2	114	49	51
53	2	112	46	49
54	2	129	52	50
55	2	102	45	48
56	2	121	50	45
57	2	108	48	44
58	2	126	51	49
59	2	100	45	45
60	2	124	53	50
61	2	98	40	53
62	2	110	49	48
63	2	113	48	49
64	2	122	50	50
